# Supplementary material for: Association between blood miR-26a levels following artificial insemination, and pregnancy outcome in dairy cattle
Source: PLoS One. 2023 Aug 11;18(8):e0289342. doi: 10.1371/journal.pone.0289342 (PMC10420342; doi:10.1371/journal.pone.0289342)
Supplement: S1 File — (XLSX) [file pone.0289342.s001.xlsx]

## Sheet: Figure 1
miR-26a																						Group
Day											NP																	P
9	0.659892	0.561673	0.919579	1.73326	2.47006	0.377248	0.166137	0.546913	2.31572	2.2371	4.14569	1.33527	3.17989	0.54222	0.594141	2.27846	0.266218	0.222857	0.313468	1.42212	1.19111	1.26562	1.16471	1.52737	1.39116	1.66294	2.16518	1.62039	1.07002	1.65483	1.38466	2.17665	4.5528	1.60842
18	1.31227	1.08571	0.757494	1.6595	0.611378	0.450523	0.547939	0.806799	1.14712	1.8156	0.496577	1.90495	1.32425	1.0983	0.185044	2.63141	0.792511	0.235996	0.581244	0.298928	1.36481	0.93199	2.05373	1.58074	1.24398	0.98033	1.26492	1.0594	0.850932	0.407346	2.65678	0.497662	1.15359	5.30065
miR-26b																						Group
Day											NP																	P
9	0.864377	0.343071	0.926593	2.98126	2.86306	0.40159	0.170277	0.501654	2.22458	1.29878	3.83812	1.36283	2.16436	0.681173	0.732935	0.806278	0.336621	0.315157	0.285716	1.75914	0.48321	1.28361	0.68771	0.422761	0.891585	0.875649	5.7274	1.28176	1.77202	0.739455	1.08855	1.32828	2.72622	1.79867
18	1.60628	1.01341	0.725108	1.6175	0.454755	0.439985	0.84219	0.759932	1.09299	1.64184	1.10283	4.26046	1.15294	1.76046	0.184049	1.19552	0.909434	0.284728	0.72019	0.413755	0.903813	0.579366	1.39908	0.577974	1.20201	0.622385	3.38876	1.11879	1.31664	0.396832	4.18709	0.430893	1.01985	3.32171
miR-101																						Group
Day											NP																	P
9	0.350596	0.625617	0.62182	2.66656	2.31587	0.303058	0.108941	0.259662	3.74168	1.50018	6.66393	0.880032	1.48682	0.239541	0.367374	0.872999	0.382023	0.281704	0.243095	1.11827	0.632785	0.889242	1.20105	0.916324	1.28396	1.63422	1.52582	0.444808	0.473198	0.501865	2.95538	1.56673	2.6692	3.12951
18	0.955124	1.85208	0.641215	2.60504	1.14563	0.118587	0.330177	0.588753	1.2315	1.42283	0.609369	3.45758	2.07598	0.862265	0.0991578	1.39616	0.576846	0.274408	0.303855	0.323175	1.15665	0.292757	1.3323	1.73899	2.54685	1.19934	0.916702	0.44202	0.615853	0.260145	4.78588	0.619736	1.235	5.91357

## Sheet: Figure 2
miR-26a																			Group
Day											NP													P
9	0.295342	0.678978	1.72873	0.14667			1.27153	2.22375	2.15793	9.80841	0.0342983	0.361647	0.673255	0.674576	0.454672	3.01778	0.987175	0.776676	0.0724588	1.2608	0.764411		1.26212	1.18347	0.614137	1.40008
18	0.111358	0.437645	0.815264	0.198068	0.20372	3.07487	0.487427	0.538671	9.77045	1.87464	0.0921185	1.70225	0.264537	2.42334	0.296789	1.56648	1.43178	1.05251	0.503955	1.58029		2.73747	2.33564	2.13416	0.348301	1.27942
ISG15
Day											NP											P
9	0.75	1.2	1.44	0.51	1.19	1.18	0.89	3.89	1.92	0.15	0.45	2.18	3.12	1.24	0.77	0.44	0.65	0.64	1.65	0.68	1.7	1.34	3.38	1.12	1.35	1.4
18	0.81	2.03	1.49	0.34	1.55	3.37	1.62	3.32	2.6	1.27	1.49	1.62	1.65	6.01	0.8	1.74	0.62	4.39	1.67		4.94	8.09	10.38	14.08	32.84	8.55
miR-26a
IFNT dose (ng/ml)
0	1.08	1.95	2.67	0.43
1.56	1.85	0.79	1.55	1.15
6.25	2.99	0.53	0.76	0.86
25	2.11	1.97	0.55	1.29
100	1	1.88	0.89	0.71
ISG15
IFNT dose (ng/ml)
0	0.015651	0.001088	0.001479	0
1.56	0.153334	0.120642	0.019771	0.548022
6.25	0.988829	0.218137	0.083297	0.177214
25	1.56819	0.371319	0.381302	0.609541
100	3.29913	0.39543	0.384984	1.40633

## Sheet: Figure 3
miR-26a Day 9																			Group
	Sensitivity%	95% CI	Specificity%	95% CI	Likelihood ratio
> 0.1950	100	75.75% to 100.0%	4.545	0.2332% to 21.80%	1.048
> 0.2431	100	75.75% to 100.0%	9.091	1.615% to 27.81%	1.1
> 0.2881	100	75.75% to 100.0%	13.64	4.749% to 33.33%	1.158
> 0.3436	100	75.75% to 100.0%	18.18	7.307% to 38.52%	1.222
> 0.4586	100	75.75% to 100.0%	22.73	10.12% to 43.44%	1.294
> 0.5450	100	75.75% to 100.0%	27.27	13.15% to 48.15%	1.375
> 0.5550	100	75.75% to 100.0%	31.82	16.36% to 52.68%	1.467
> 0.5750	100	75.75% to 100.0%	36.36	19.73% to 57.05%	1.571
> 0.6249	100	75.75% to 100.0%	40.91	23.26% to 61.27%	1.692
> 0.7897	100	75.75% to 100.0%	45.45	26.92% to 65.34%	1.833
> 0.9948	100	75.75% to 100.0%	50	30.72% to 69.28%	2
> 1.117	91.67	64.61% to 99.57%	50	30.72% to 69.28%	1.833
> 1.177	83.33	55.20% to 97.04%	50	30.72% to 69.28%	1.667
> 1.230	83.33	55.20% to 97.04%	54.55	34.66% to 73.08%	1.833
> 1.305	83.33	55.20% to 97.04%	59.09	38.73% to 76.74%	2.037
> 1.360	83.33	55.20% to 97.04%	63.64	42.95% to 80.27%	2.292
> 1.386	75	46.77% to 91.11%	63.64	42.95% to 80.27%	2.063
> 1.406	66.67	39.06% to 86.19%	63.64	42.95% to 80.27%	1.833
> 1.475	66.67	39.06% to 86.19%	68.18	47.32% to 83.64%	2.095
> 1.570	58.33	31.95% to 80.67%	68.18	47.32% to 83.64%	1.833
> 1.615	50	25.38% to 74.62%	68.18	47.32% to 83.64%	1.571
> 1.637	41.67	19.33% to 68.05%	68.18	47.32% to 83.64%	1.31
> 1.657	33.33	13.81% to 60.94%	68.18	47.32% to 83.64%	1.048
> 1.695	25	8.894% to 53.23%	68.18	47.32% to 83.64%	0.7857
> 1.950	25	8.894% to 53.23%	72.73	51.85% to 86.85%	0.9167
> 2.173	16.67	2.961% to 44.80%	72.73	51.85% to 86.85%	0.6111
> 2.208	8.333	0.4274% to 35.39%	72.73	51.85% to 86.85%	0.3056
> 2.259	8.333	0.4274% to 35.39%	77.27	56.56% to 89.88%	0.3667
> 2.297	8.333	0.4274% to 35.39%	81.82	61.48% to 92.69%	0.4583
> 2.393	8.333	0.4274% to 35.39%	86.36	66.67% to 95.25%	0.6111
> 2.825	8.333	0.4274% to 35.39%	90.91	72.19% to 98.38%	0.9167
> 3.665	8.333	0.4274% to 35.39%	95.45	78.20% to 99.77%	1.833
> 4.351	8.333	0.4274% to 35.39%	100	85.13% to 100.0%
ISG15 Day 18
	Sensitivity%	95% CI	Specificity%	95% CI	Likelihood ratio
> 0.4800	100	64.57% to 100.0%	5.556	0.2850% to 25.76%	1.059
> 0.7100	100	64.57% to 100.0%	11.11	1.974% to 32.80%	1.125
> 0.8050	100	64.57% to 100.0%	16.67	5.837% to 39.22%	1.2
> 1.040	100	64.57% to 100.0%	22.22	9.001% to 45.21%	1.286
> 1.380	100	64.57% to 100.0%	27.78	12.50% to 50.87%	1.385
> 1.520	100	64.57% to 100.0%	38.89	20.31% to 61.38%	1.636
> 1.585	100	64.57% to 100.0%	44.44	24.56% to 66.28%	1.8
> 1.635	100	64.57% to 100.0%	55.56	33.72% to 75.44%	2.25
> 1.660	100	64.57% to 100.0%	61.11	38.62% to 79.69%	2.571
> 1.705	85.71	48.69% to 99.27%	61.11	38.62% to 79.69%	2.204
> 1.885	85.71	48.69% to 99.27%	66.67	43.75% to 83.72%	2.571
> 2.315	85.71	48.69% to 99.27%	72.22	49.13% to 87.50%	3.086
> 2.960	85.71	48.69% to 99.27%	77.78	54.79% to 91.00%	3.857
> 3.345	85.71	48.69% to 99.27%	83.33	60.78% to 94.16%	5.143
> 3.880	85.71	48.69% to 99.27%	88.89	67.20% to 98.03%	7.714
> 4.665	85.71	48.69% to 99.27%	94.44	74.24% to 99.72%	15.43
> 5.475	71.43	35.89% to 94.92%	94.44	74.24% to 99.72%	12.86
> 7.050	71.43	35.89% to 94.92%	100	82.41% to 100.0%
> 8.320	57.14	25.05% to 84.18%	100	82.41% to 100.0%
> 9.465	42.86	15.82% to 74.95%	100	82.41% to 100.0%
> 12.23	28.57	5.077% to 64.11%	100	82.41% to 100.0%
> 23.46	14.29	0.7328% to 51.31%	100	82.41% to 100.0%
